# Supplementary material for: Introducing the Ko Corpus of Korean Mother–Child Interaction
Source: Front Psychol. 2020 Dec 30;11:602623. doi: 10.3389/fpsyg.2020.602623 (PMC7805280; doi:10.3389/fpsyg.2020.602623)
Supplement: Supplementary file 1 [file Data_Sheet_1.CSV]

File	age	#utterances_mlu	#words_mlu	words/utterances	Standard_deviation	#Words_timedur	#Utterances_timedur	DurationTime	DurationSec	#Words/Min	#Utts/Min	Types_freq	Token_freq	TTR_freq
13_A0P04M.cha	A0	566	1290	2.279	1.434	1345	639	00:17:35	1055	76.504	36.347	580	1346	0.431
21_A0P05M.cha	A0	565	1602	2.835	2.011	1606	614	00:20:44	1244	77.475	29.62	737	1606	0.459
27_A0P06M.cha	A0	470	813	1.73	1.144	832	549	00:12:07	727	68.665	45.309	378	832	0.454
28_A0P07M.cha	A0	371	976	2.631	1.812	979	421	00:11:53	713	82.335	35.407	419	979	0.428
29_A0P08M.cha	A0	802	2239	2.792	1.799	2253	853	00:24:45	1485	91.03	34.465	814	2253	0.361
2_A0P01M.cha	A0	563	1243	2.208	1.451	1265	590	00:12:06	726	104.477	48.728	425	1263	0.337
30_A0P09F.cha	A0	574	1705	2.97	2.313	1706	679	00:21:56	1316	77.782	30.958	828	1712	0.484
31_A0P10F.cha	A0	539	1110	2.059	1.412	1124	609	00:10:54	654	103.067	55.843	426	1124	0.379
35_A0P11M.cha	A0	705	1847	2.62	1.847	1860	791	00:20:46	1246	89.589	38.099	622	1860	0.334
36_A0P12M.cha	A0	752	2120	2.819	2.306	2599	1059	00:29:22	1762	88.501	36.061	1014	2599	0.39
6_A0P02F.cha	A0	633	1836	2.9	1.888	1885	679	00:18:15	1095	103.264	37.197	641	1885	0.34
7_A0P03F.cha	A0	595	1268	2.131	1.595	1418	689	00:17:23	1043	81.574	39.636	505	1416	0.357
11_A1P04M.cha	A1	559	1693	3.029	1.945	1769	635	00:14:41	881	120.529	43.265	694	1769	0.392
15_A1P05F.cha	A1	381	1046	2.745	1.909	1086	429	00:15:14	914	71.289	28.161	555	1086	0.511
16_A1P06F.cha	A1	613	1445	2.357	1.631	1475	643	00:13:43	823	107.591	46.902	507	1475	0.344
23_A1P07F.cha	A1	728	1768	2.429	1.653	1793	753	00:17:42	1062	101.319	42.551	778	1798	0.433
24_A1P08M.cha	A1	621	1653	2.662	1.81	1668	702	00:15:20	920	108.816	45.797	624	1677	0.372
25_A1P09M.cha	A1	670	1610	2.403	1.755	1834	828	00:20:19	1219	90.262	40.751	744	1842	0.404
32_A1P10F.cha	A1	816	2197	2.692	2.018	2500	952	00:24:04	1444	103.871	39.554	814	2500	0.326
34_A1P11F.cha	A1	794	2096	2.64	1.977	2146	865	00:19:16	1156	111.336	44.877	619	2146	0.288
37_A1P12F.cha	A1	890	2262	2.542	1.738	2282	983	00:20:53	1253	109.254	47.062	670	2282	0.294
4_A1P01M.cha	A1	680	1907	2.804	2.076	1974	735	00:20:41	1241	95.45	35.54	727	1971	0.369
8_A1P02M.cha	A1	544	1202	2.21	1.666	1236	622	00:15:36	936	79.265	39.889	466	1232	0.378
12_A2P04M.cha	A2	481	1672	3.476	2.647	1736	557	00:17:01	1021	102.034	32.738	921	1784	0.516
14_A2P05M.cha	A2	722	2117	2.932	1.968	2134	765	00:20:10	1210	105.788	37.923	700	2140	0.327
17_A2P06M.cha	A2	588	1779	3.026	2.418	1789	626	00:14:36	876	122.594	42.898	732	1813	0.404
18_A2P07M.cha	A2	323	890	2.755	2.12	896	369	00:08:47	527	101.947	41.985	476	896	0.531
19_A2P08M.cha	A2	710	2261	3.185	2.446	2262	722	00:21:33	1293	105	33.515	787	2262	0.348
20_A2P09F.cha	A2	825	2217	2.687	2.088	2256	893	00:22:02	1322	102.383	40.527	771	2256	0.342
22_A2P10F.cha	A2	556	1565	2.815	2.157	1636	609	00:15:54	954	102.851	38.286	721	1636	0.441
26_A2P11M.cha	A2	696	1716	2.466	1.527	1719	777	00:19:02	1142	90.327	40.829	636	1719	0.37
33_A2P12M.cha	A2	710	2023	2.849	1.888	2126	782	00:17:39	1059	120.506	44.325	669	2127	0.315
3_A2P01F.cha	A2	675	2012	2.981	2.071	2047	709	00:17:10	1030	119.193	41.284	819	2055	0.399
5_A2P02M.cha	A2	568	1905	3.354	2.793	2060	637	00:16:46	1006	122.871	37.995	773	2064	0.375
9_A2P03F.cha	A2	828	2766	3.341	2.367	2829	901	00:21:47	1307	129.883	41.366	825	2827	0.292
